# Supplementary material for: A Low Temperature Growth of Cu2O Thin Films as Hole Transporting Material for Perovskite Solar Cells
Source: Materials (Basel). 2022 Nov 4;15(21):7790. doi: 10.3390/ma15217790 (PMC9657906; doi:10.3390/ma15217790)
Supplement: Supplementary file 1 [file materials-15-07790-s001.zip]

Archive with 1 entries (1 files):
- materials-1984274-supplementary.pdf
